# Supplementary material for: Spatiotemporal Patterns of African Swine Fever in Wild Boar in the Russian Federation (2007–2022): Using Clustering Tools for Revealing High-Risk Areas
Source: Animals (Basel). 2023 Oct 2;13(19):3081. doi: 10.3390/ani13193081 (PMC10571777; doi:10.3390/ani13193081)
Supplement: Supplementary file 1 [file animals-13-03081-s001.zip]

Archive with 1 entries (1 files):
- animals-2595751-supplementary.pdf
